# Supplementary material for: Lab on a bead with oscillatory centrifugal microfluidics for fast and complete mixing enables fast and accurate biomedical assays
Source: Sci Rep. 2024 Apr 15;14:8637. doi: 10.1038/s41598-024-58720-5 (PMC11018808; doi:10.1038/s41598-024-58720-5)
Supplement: Supplementary file 2 — Supplementary Information 2. [file 41598_2024_58720_MOESM2_ESM.zip]

Archive with 4 entries (4 files):
- supplementary video 1 .zip
- supplementary video 2 .zip
- supplementary video 3 .zip
- supplementary video 4.zip
